# Supplementary material for: Novel Egg White Protein–Chitin Nanocrystal Biocomposite Films with Enhanced Functional Properties
Source: Polymers (Basel). 2025 Sep 19;17(18):2538. doi: 10.3390/polym17182538 (PMC12473369; doi:10.3390/polym17182538)
Supplement: Supplementary file 1 [file polymers-17-02538-s001.zip]

Archive with 2 entries (2 files):
- FIGURE S2.tif
- FIGURE S1.tif
